# Supplementary material for: Identification of Novel Immunogenic Proteins of Neisseria gonorrhoeae by Phage Display
Source: PLoS One. 2016 Feb 9;11(2):e0148986. doi: 10.1371/journal.pone.0148986 (PMC4747489; doi:10.1371/journal.pone.0148986)
Supplement: S1 Table — Query coverage, E-values and sequence similarities obtained by PSI-BLAST (3 iterations) against the PDB database are listed. Only an excerpt of the complete list is shown containing the top hits and the template chosen by I-TASSER (highlighted in grey). For NGO0170 the homologue was hit number 76; PDB hits 11–75 are not included. (XLSX) [file pone.0148986.s003.xlsx]

## Sheet: Tabelle1
Locus tag query protein	Hit number	Description	Query cover	E value	Ident	Accession
NGO0170	1	Chain A, Abc Protein Artp In Complex With AdpMG2+	0.91	8e-74	0.26	2OLJ_A
	2	Chain A, Structure Of Ph0203 Protein From Pyrococcus Horikoshii	0.9	6e-71	0.24	2IT1_A
	3	Chain A, Crystal Structure Of Sugar Abc Transporter, Atp-Binding Protein	0.88	2e-70	0.25	2YYZ_A
	4	Chain A, Crystal Structure Of Ttha1159 In Complex With Adp	0.91	2e-70	0.24	4U00_A
	5	Chain J, Crystal Structure Of An Amino Acid Abc Transporter	0.86	3e-70	0.21	4YMS_J
	6	Chain A, Structure Of The Atpase Subunit Cysa Of The Putative Sulfate Atp-Binding Cassette (Abc) Transporter From Alicyclobacillus Acidocaldarius	0.88	6e-70	0.27	1Z47_A
	7	Chain J, Abc Protein Artp In Complex With Amp-PnpMG2+	0.87	1e-69	0.26	3C41_J
	8	Chain A, 1.73 Angstrom Resolution Crystal Structure Of The Abc-atpase Domain (residues 357-609) Of Lipid A Transport Protein (msba) From Francisella Tularensis Subsp. Tularensis Schu S4 In Complex With Adp	0.92	2e-68	0.2	5DGX_A
	9	Chain A, Crystal Structure Of The Atp-binding Cassette Of Multisugar Transporter From Pyrococcus Horikoshii Ot3 Complexed With Atp	0.88	7e-68	0.25	1VCI_A
	10	Chain A, Nucleotide Binding Domain Of Human Abcb6 (Apo Structure)	0.97	8e-68	0.26	3NH6_A
	11−75	… (hits 11−75)	…	…	…	…
	76	Chain C, An Inward-Facing Conformation Of A Putative Metal-Chelate Type Abc Transporter	0.94	8e-56	0.28	2NQ2_C
NGO0326	1	Chain A, Crystal Structure Of Hfq Riboregulator From E. Coli (P6 Space Group)	0.97	5e-35	0.63	2Y90_A
	2	Chain A, Crystal Structure Of Full-Length Hfq From Escherichia Coli	0.97	1e-34	0.63	3QHS_A
	3	Chain A, Hfq Protein From Pseudomonas Aeruginosa. Low-Salt Crystals	0.85	1e-33	0.69	1U1S_A
	4	Chain A, Q8a Hfq From Pseudomonas Aeruginosa	0.85	2e-33	0.67	4MMK_A
	5	Chain A, D40a Hfq From Pseudomonas Aeruginosa	0.85	2e-32	0.67	4MML_A
	6	Chain A, Crystal Structure Of The Rna Chaperone Hfq From Herbaspirillum Seropedicae Smr1	0.81	3e-32	0.84	3SB2_A
	7	Chain A, H57a Hfq From Pseudomonas Aeruginosa	0.85	5e-32	0.67	3M4G_A
	8	Chain A, H57t Hfq From Pseudomonas Aeruginosa	0.85	7e-32	0.67	3INZ_A
	9	Chain A, Crystal Structure Of The Hfq Protein From Escherichia Coli	0.74	2e-31	0.78	1HK9_A
	10	Chain A, Escherichia Coli Hfq-rna Complex At 0.97 A Resolution	0.74	4e-31	0.78	4PNO_A
	11	Chain A, Crystal Structure Of Escherichia Coli Hfq Distal Face 1 Mutant	0.71	4e-31	0.8	4JUV_A
	12	Chain D, Crystal Structure Of Listeria Monocytogenes Hfq F43w	0.83	7e-31	0.46	4NOY_D
	13	Chain A, Crystal Structure Of Escherichia Coli Hfq Proximal Pore Mutant	0.71	8e-31	0.81	4JLI_A
	14	Chain D, Crystal Structure Of Listeria Monocytogenes Hfq	0.83	3e-30	0.46	4NL2_D
	15	Chain A, Crystal Stucture Of The Complex Of The E. Coli Hfq With Poly(A)	0.71	4e-30	0.81	3GIB_A
	16	Chain A, Crystal Structure Of Escherichia Coli Hfq Proximal Edge Mutant	0.71	5e-30	0.8	4JRI_A
NGO0642	1	Chain A, Crystal Structure Of Trna Pseudouridine Synthase Trub And Its Rna Complex: Rna-Protein Recognition Through A Combination Of Rigid Docking And Induced Fit	0.93	5e-118	0.27	1R3E_A
	2	Chain A, Crystal Structure Of The E. Coli Pseudouridine Synthase Trub Bound To A T Stem-Loop Rna	0.92	7e-118	0.42	1K8W_A
	3	Chain A, Crystal Structure Of Trna Pseudouridine Synthase Trub And Its Rna Complex: Rna-Protein Recognition Through A Combination Of Rigid Docking And Induced Fit	0.92	9e-118	0.42	1R3F_A
	4	Chain A, Conformational Change Of Pseudouridine 55 Synthase Upon Its Association With Rna Substrate	0.93	1e-117	0.27	1ZE2_A
	5	Chain A, Conformational Change Of Pseudouridine 55 Synthase Upon Its Association With Rna Substrate	0.93	1e-117	0.27	1ZE1_A
	6	Chain A, Coupling Of Active Site Motions And Rna Binding	0.92	3e-117	0.42	1ZL3_A
	7	Chain A, Dissecting The Roles Of A Strictly Conserved Tyrosine In Substrate Recognition And Catalysis By Pseudouridine 55 Synthase	0.93	4e-117	0.27	2AB4_A
	8	Chain A, Structure Of Trna Psi55 Pseudouridine Synthase (Trub)	0.95	7e-99	0.31	1SGV_A
	9	Chain A, Crystal Structure Of The Methanococcus Jannaschii Cbf5 Nop10 Complex	0.92	2e-96	0.25	2APO_A
	10	Chain A, Crystal Structure Of A Cbf5-Nop10-Gar1 Complex From Saccharomyces Cerevisiae	0.93	3e-95	0.25	3U28_A
NGO0777	1	Chain A, Histone-Like Protein	1	7e-35	0.55	1HUE_A
	2	Chain A, Crystal Structure Of Apo Nucleoid Associated Protein, Sav1473	1	8e-33	0.52	4QJN_A
	3	Chain A, Single Chain Integration Host Factor Mutant Protein (Scihf2- K45ae) In Complex With Dna	1	1e-30	0.35	2IIF_A
	4	Chain B, Integration Host FactorDNA COMPLEX	0.98	1e-30	0.37	1IHF_B
	5	Chain A, Dna-Binding Protein Hu From Bacillus Anthracis	1	3e-30	0.52	3RHI_A
	6	Chain A, Single Chain Integration Host Factor Protein (Scihf2) In Complex With Dna	1	4e-30	0.35	2IIE_A
	7	Chain B, Crystal Structure Of A Mutant Ihf (Betae44a) Complexed With A Variant H' Site (T44a)	0.98	4e-30	0.37	1OUZ_B
	8	Chain A, Integration Host FactorDNA COMPLEX	1	9e-30	0.35	1IHF_A
	9	Chain B, Crystal Structure Of E. Coli Hu Heterodimer	1	1e-29	0.69	2O97_B
	10	Chain A, Crystal Structure Of The E. Coli Hu Alpha2 Protein	1	3e-29	0.57	1MUL_A
	11	Chain A, Hbb-Dna Complex	1	2e-28	0.28	2NP2_A
	12	Chain A, Anabaena Hu-Dna Cocrystal Structure (Ahu6)	1	1e-27	0.44	1P51_A
NGO1634	1	Chain F, Crystal Structure Of Thermus Thermophilus Transcription Initiation Complex	0.28	0.90	0.29	4G7H_F(scored below threshold on previous iteration)
	2	Chain F, Crystal Structure Of The Rna Polymerase Holoenzyme From Thermus Thermophilus At 2.6a Resolution	0.28	0.97	0.29	1IW7_F(scored below threshold on previous iteration)
	3	Chain F, Crystal Structure Of Thermus Thermophilus Rna Polymerase Holoenzyme In Complex With The Antibiotic Myxopyronin	0.28	0.97	0.29	3DXJ_F(scored below threshold on previous iteration)
	4	Chain A, Dnaa N-Terminal Domain	0.24	42552	0.31	2E0G_A
NGO1796	1	Chain A, Crystal Structure Of A Mutant Of Ribosome Recycling Factor From Escherichia Coli, Arg132gly	0.99	3e-70	0.56	1ISE_A
	2	Chain A, Crystal Structure Of The Ribosome Recycling Factor (Rrf) From Escherichia Coli	0.99	4e-70	0.57	1EK8_A
	3	Chain Y, Structures Of The Bacterial Ribosome In Classical And Hybrid States Of Trna Binding	0.98	1e-68	0.57	4GD1_Y
	4	Chain A, Ribosome Recycling Factor From Thermus Thermophilus	0.98	9e-68	0.49	1EH1_A
	5	Chain A, 2.65 Angstrom Resolution Crystal Structure Of Ribosome Recycling Factor (Frr) From Bacillus Anthracis	1	1e-66	0.46	4GFQ_A
	6	Chain A, Crystal Structure Of Ribosome Recycling Factor From Vibrio Parahaemolyticus	1	2e-66	0.61	1IS1_A
	7	Chain X, Crystal Structure Of Ribosome Recycling Factor Mutant R39g From Mycobacterium Tuberculosis	1	6e-63	0.39	4KAW_X
	8	Chain A, Crystal Structure Of Thermotoga Maritima Ribosome Recycling Factor, Rrf	0.99	6e-62	0.39	1DD5_A
	9	Chain A, Crystal Structure Of Ribosome Recycling Factor From Mycobacterium Tuberculosis	1	6e-62	0.39	1WQF_A
	10	Chain A, Crystal Structure Of Ribosome Recycling Factor Mutant R31a From Mycobacterium Tuberculosis	1	2e-61	0.39	4KB4_A
